# Supplementary material for: Proteomics reveals multiple routes to the osteogenic phenotype in mesenchymal stem cells
Source: BMC Genomics. 2007 Oct 19;8:380. doi: 10.1186/1471-2164-8-380 (PMC2148065; doi:10.1186/1471-2164-8-380)
Supplement: Additional file 2 — Directed Component Analysis Data. Gene ontologies, GeneIDs, symbols, names, and distinct protein counts for the six samples (hMSC, OS-hMSC, col-hMSC, FN-hMSC, hOST, and LN5-hMSC). [file 1471-2164-8-380-S2.xls]

## Sheet: Directed Component Analysis
DIRECTED COMPONENT ANALYSIS DATA
Columns F through K are the numbers of distinct proteins found in the sample (e.g. hMSC) corresponding to the GeneID (e.g. 529) and category. "2" indicates 2 or more.
Num	Category	Entrez GeneID	gene symbol	gene_name	hMSC	OS hMSC	COL hMSC	FN hMSC	hOST	LN5 hMSC
4	AMINO ACID AND DERIVATIVE METABOLISM	440	ASNS	asparagine synthetase	1	0	0	0	0	0
	AMINO ACID AND DERIVATIVE METABOLISM	1312	COMT	catechol-O-methyltransferase	1	1	0	0	1	1
	AMINO ACID AND DERIVATIVE METABOLISM	2058	EPRS	glutamyl-prolyl-tRNA synthetase	0	1	0	0	0	0
	AMINO ACID AND DERIVATIVE METABOLISM	2617	GARS	glycyl-tRNA synthetase	1	1	1	1	1	1
	AMINO ACID AND DERIVATIVE METABOLISM	2747	GLUD2	glutamate dehydrogenase 2	0	1	0	0	1	0
	AMINO ACID AND DERIVATIVE METABOLISM	6897	TARS	threonyl-tRNA synthetase	1	1	0	0	0	0
	AMINO ACID AND DERIVATIVE METABOLISM	9380	GRHPR	glyoxylate reductase/hydroxypyruvate reductase	2	0	0	0	1	1
	AMINO ACID AND DERIVATIVE METABOLISM	10056	FARSLB	phenylalanine-tRNA synthetase-like, beta subunit	1	0	0	0	1	0
	AMINO ACID AND DERIVATIVE METABOLISM	26227	PHGDH	phosphoglycerate dehydrogenase	1	0	0	1	0	0
12	CATION TRANSPORTER ACTIVITY	483	ATP1B3	ATPase, Na+/K+ transporting, beta 3 polypeptide	0	1	0	0	0	0
	CATION TRANSPORTER ACTIVITY	490	ATP2B1	ATPase, Ca++ transporting, plasma membrane 1	0	0	2	0	0	0
	CATION TRANSPORTER ACTIVITY	493	ATP2B4	ATPase, Ca++ transporting, plasma membrane 4	0	0	2	0	0	0
	CATION TRANSPORTER ACTIVITY	522	ATP5J	ATP synthase, H+ transporting, mitochondrial F0 complex, subunit F6	0	0	0	1	0	0
	CATION TRANSPORTER ACTIVITY	525	ATP6V1B1	ATPase, H+ transporting, lysosomal 56/58kDa, V1 subunit B, isoform 1 (Renal tubular acidosis with deafness)	0	0	1	0	0	0
	CATION TRANSPORTER ACTIVITY	526	ATP6V1B2	ATPase, H+ transporting, lysosomal 56/58kDa, V1 subunit B, isoform 2	0	0	1	0	0	1
	CATION TRANSPORTER ACTIVITY	529	ATP6V1E1	ATPase, H+ transporting, lysosomal 31kDa, V1 subunit E isoform 1	1	0	0	0	0	1
	CATION TRANSPORTER ACTIVITY	535	ATP6V0A1	ATPase, H+ transporting, lysosomal V0 subunit a isoform 1	0	1	0	0	0	0
	CATION TRANSPORTER ACTIVITY	539	ATP5O	ATP synthase, H+ transporting, mitochondrial F1 complex, O subunit (oligomycin sensitivity conferring protein)	0	1	0	1	1	0
	CATION TRANSPORTER ACTIVITY	1340	COX6B	cytochrome c oxidase subunit VIb	0	1	0	0	0	0
	CATION TRANSPORTER ACTIVITY	4706	NDUFAB1	NADH dehydrogenase (ubiquinone) 1, alpha/beta subcomplex, 1, 8kDa	0	1	0	0	0	0
	CATION TRANSPORTER ACTIVITY	7385	UQCRC2	ubiquinol-cytochrome c reductase core protein II	0	1	0	0	0	0
20	CYTOKINE ACTIVITY	2821	GPI	glucose phosphate isomerase	1	1	1	1	0	1
27	HEPARIN BINDING	1289	COL5A1	collagen, type V, alpha 1	0	0	0	1	0	0
	HEPARIN BINDING	2335	FN1	fibronectin 1	0	0	2	2	2	1
	HEPARIN BINDING	5270	SERPINE2	serine (or cysteine) proteinase inhibitor, clade E (nexin, plasminogen activator inhibitor type 1), member 2	1	0	0	0	0	1
	HEPARIN BINDING	6146	RPL22	ribosomal protein L22	1	0	0	0	0	0
	HEPARIN BINDING	7057	THBS1	thrombospondin 1	0	0	0	0	1	1
	HEPARIN BINDING	7448	VTN	vitronectin (serum spreading factor, somatomedin B, complement S-protein)	0	0	0	0	1	1
39	ORGANISMAL MOVEMENT	401	PHOX2A	paired-like (aristaless) homeobox 2a	0	1	0	0	0	0
	ORGANISMAL MOVEMENT	1312	COMT	catechol-O-methyltransferase	1	1	0	0	1	1
	ORGANISMAL MOVEMENT	8655	DNCL1	dynein, cytoplasmic, light polypeptide 1	1	1	0	0	0	0
42	OXIDOREDUCTASE ACTIVITY, ACTING ON PAIRED DONORS, WITH INCORPORATION OR REDUCTION OF MOLECULAR OXYGEN	5033	P4HA1	procollagen-proline, 2-oxoglutarate 4-dioxygenase (proline 4-hydroxylase), alpha polypeptide I	2	0	2	2	2	1
	OXIDOREDUCTASE ACTIVITY, ACTING ON PAIRED DONORS, WITH INCORPORATION OR REDUCTION OF MOLECULAR OXYGEN	5352	PLOD2	procollagen-lysine, 2-oxoglutarate 5-dioxygenase (lysine hydroxylase) 2	0	0	2	0	0	1
	OXIDOREDUCTASE ACTIVITY, ACTING ON PAIRED DONORS, WITH INCORPORATION OR REDUCTION OF MOLECULAR OXYGEN	8974	P4HA2	procollagen-proline, 2-oxoglutarate 4-dioxygenase (proline 4-hydroxylase), alpha polypeptide II	1	0	1	1	1	1
	OXIDOREDUCTASE ACTIVITY, ACTING ON PAIRED DONORS, WITH INCORPORATION OR REDUCTION OF MOLECULAR OXYGEN	10536	LEPREL2	leprecan-like 2 protein	1	1	0	0	0	0
43	OXIDOREDUCTASE ACTIVITY, ACTING ON PEROXIDE AS ACCEPTOR	2876	GPX1	glutathione peroxidase 1	0	0	0	0	1	0
	OXIDOREDUCTASE ACTIVITY, ACTING ON PEROXIDE AS ACCEPTOR	5052	PRDX1	peroxiredoxin 1	0	0	0	1	0	1
	OXIDOREDUCTASE ACTIVITY, ACTING ON PEROXIDE AS ACCEPTOR	7001	PRDX2	peroxiredoxin 2	2	2	0	0	2	1
	OXIDOREDUCTASE ACTIVITY, ACTING ON PEROXIDE AS ACCEPTOR	9588	PRDX6	peroxiredoxin 6	1	1	1	0	1	1
44	OXIDOREDUCTASE ACTIVITY, ACTING ON SINGLE DONORS WITH INCORPORATION OF MOLECULAR OXYGEN	5033	P4HA1	procollagen-proline, 2-oxoglutarate 4-dioxygenase (proline 4-hydroxylase), alpha polypeptide I	2	0	2	2	2	1
	OXIDOREDUCTASE ACTIVITY, ACTING ON SINGLE DONORS WITH INCORPORATION OF MOLECULAR OXYGEN	5352	PLOD2	procollagen-lysine, 2-oxoglutarate 5-dioxygenase (lysine hydroxylase) 2	0	0	2	0	0	1
	OXIDOREDUCTASE ACTIVITY, ACTING ON SINGLE DONORS WITH INCORPORATION OF MOLECULAR OXYGEN	8974	P4HA2	procollagen-proline, 2-oxoglutarate 4-dioxygenase (proline 4-hydroxylase), alpha polypeptide II	1	0	1	1	1	1
45	OXIDOREDUCTASE ACTIVITY, ACTING ON THE CH-CH GROUP OF DONORS	37	ACADVL	acyl-Coenzyme A dehydrogenase, very long chain	1	0	0	0	0	1
	OXIDOREDUCTASE ACTIVITY, ACTING ON THE CH-CH GROUP OF DONORS	645	BLVRB	biliverdin reductase B (flavin reductase (NADPH))	1	0	0	1	0	0
	OXIDOREDUCTASE ACTIVITY, ACTING ON THE CH-CH GROUP OF DONORS	1645	AKR1C1	aldo-keto reductase family 1, member C1 (dihydrodiol dehydrogenase 1; 20-alpha (3-alpha)-hydroxysteroid dehydrogenase)	0	1	0	0	1	0
	OXIDOREDUCTASE ACTIVITY, ACTING ON THE CH-CH GROUP OF DONORS	1646	AKR1C2	aldo-keto reductase family 1, member C2 (dihydrodiol dehydrogenase 2; bile acid binding protein; 3-alpha hydroxysteroid dehydrogenase, type III)	0	1	0	0	1	1
	OXIDOREDUCTASE ACTIVITY, ACTING ON THE CH-CH GROUP OF DONORS	8644	AKR1C3	aldo-keto reductase family 1, member C3 (3-alpha hydroxysteroid dehydrogenase, type II)	0	1	0	0	0	0
	OXIDOREDUCTASE ACTIVITY, ACTING ON THE CH-CH GROUP OF DONORS	55825	PECR	peroxisomal trans-2-enoyl-CoA reductase	0	1	0	0	0	0
46	OXYGEN AND REACTIVE OXYGEN SPECIES METABOLISM	2876	GPX1	glutathione peroxidase 1	0	0	0	0	1	0
	OXYGEN AND REACTIVE OXYGEN SPECIES METABOLISM	6647	SOD1	superoxide dismutase 1, soluble (amyotrophic lateral sclerosis 1 (adult))	0	0	1	1	1	1
	OXYGEN AND REACTIVE OXYGEN SPECIES METABOLISM	6648	SOD2	superoxide dismutase 2, mitochondrial	0	0	0	0	2	1
	OXYGEN AND REACTIVE OXYGEN SPECIES METABOLISM	6741	SSB	Sjogren syndrome antigen B (autoantigen La)	0	1	0	0	0	0
	OXYGEN AND REACTIVE OXYGEN SPECIES METABOLISM	7001	PRDX2	peroxiredoxin 2	2	2	0	0	2	1
	OXYGEN AND REACTIVE OXYGEN SPECIES METABOLISM	9588	PRDX6	peroxiredoxin 6	1	1	1	0	1	1
	OXYGEN AND REACTIVE OXYGEN SPECIES METABOLISM	25824	PRDX5	peroxiredoxin 5	0	0	0	2	2	1
52	PROTEIN KINASE ACTIVITY	93	ACVR2B	activin A receptor, type IIB	0	0	1	0	0	0
	PROTEIN KINASE ACTIVITY	815	CAMK2A	calcium/calmodulin-dependent protein kinase (CaM kinase) II alpha	2	0	2	0	0	0
	PROTEIN KINASE ACTIVITY	816	CAMK2B	calcium/calmodulin-dependent protein kinase (CaM kinase) II beta	2	0	2	0	0	0
	PROTEIN KINASE ACTIVITY	817	CAMK2D	calcium/calmodulin-dependent protein kinase (CaM kinase) II delta	2	2	2	0	0	1
	PROTEIN KINASE ACTIVITY	818	CAMK2G	calcium/calmodulin-dependent protein kinase (CaM kinase) II gamma	2	0	2	0	0	0
	PROTEIN KINASE ACTIVITY	4869	NPM1	nucleophosmin (nucleolar phosphoprotein B23, numatrin)	2	2	2	2	2	1
	PROTEIN KINASE ACTIVITY	7170	TPM3	tropomyosin 3	2	0	0	0	2	0
	PROTEIN KINASE ACTIVITY	10342	TFG	TRK-fused gene	1	0	0	0	0	0
	PROTEIN KINASE ACTIVITY	23043	KIAA0551	Traf2 and NCK interacting kinase	1	0	0	0	0	0
	PROTEIN KINASE ACTIVITY	140609	NEK7	NIMA (never in mitosis gene a)-related kinase 7	0	0	1	0	0	0
69	TRANSLATION INITIATION FACTOR ACTIVITY	1965	EIF2S1	eukaryotic translation initiation factor 2, subunit 1 alpha, 35kDa	1	0	0	0	0	0
	TRANSLATION INITIATION FACTOR ACTIVITY	1968	EIF2S3	eukaryotic translation initiation factor 2, subunit 3 gamma, 52kDa	0	1	0	0	0	0
	TRANSLATION INITIATION FACTOR ACTIVITY	1973	EIF4A1	eukaryotic translation initiation factor 4A, isoform 1	1	1	1	1	1	0
	TRANSLATION INITIATION FACTOR ACTIVITY	1974	EIF4A2	eukaryotic translation initiation factor 4A, isoform 2	2	2	2	2	0	0
	TRANSLATION INITIATION FACTOR ACTIVITY	1984	EIF5A	eukaryotic translation initiation factor 5A	2	2	0	0	0	0
	TRANSLATION INITIATION FACTOR ACTIVITY	3692	ITGB4BP	integrin beta 4 binding protein	2	0	2	0	0	1
	TRANSLATION INITIATION FACTOR ACTIVITY	8664	EIF3S7	eukaryotic translation initiation factor 3, subunit 7 zeta, 66/67kDa	0	1	0	0	0	0
	TRANSLATION INITIATION FACTOR ACTIVITY	56648	EIF5A2	eukaryotic translation initiation factor 5A2	1	1	0	0	0	1
