# Supplementary material for: Proteomics reveals multiple routes to the osteogenic phenotype in mesenchymal stem cells
Source: BMC Genomics. 2007 Oct 19;8:380. doi: 10.1186/1471-2164-8-380 (PMC2148065; doi:10.1186/1471-2164-8-380)
Supplement: Additional file 3 — Tensor Analysis Data. Contains outliers detected by choosing the GeneIDs outside the 95% confidence ellipse. Each GeneID is accompanied by its symbol, name, and the counts of distinct proteins found in the six samples (hMSC, OS-hMSC, col-hMSC, FN-hMSC, hOST, and LN5-hMSC). [file 1471-2164-8-380-S3.xls]

## Sheet: Tensor Analysis
TENSOR ANALYSIS DATA
Outlier detection by choosing the geneids, which are outside of 95% confidence ellipse
Columns D through I are the numbers of distinct proteins found in the sample (e.g. hMSC) corresponding to the GeneID (e.g. 529). "2" indicates 2 or more.
GeneId	Symbol	Name	hMSC	OS hMSC	COL hMSC	FN hMSC	hOST	LN5 hMSC
529	ATP6V1E1	ATPase, H+ transporting, lysosomal 31kDa, V1 subunit E isoform 1	1	0	0	0	0	1
539	ATP5O	ATP synthase, H+ transporting, mitochondrial F1 complex, O subunit (oligomycin sensitivity conferring protein)	0	1	0	1	1	0
815	CAMK2A	calcium/calmodulin-dependent protein kinase (CaM kinase) II alpha	2	0	2	0	0	0
816	CAMK2B	calcium/calmodulin-dependent protein kinase (CaM kinase) II beta	2	0	2	0	0	0
817	CAMK2D	calcium/calmodulin-dependent protein kinase (CaM kinase) II delta	2	2	2	0	0	1
818	CAMK2G	calcium/calmodulin-dependent protein kinase (CaM kinase) II gamma	2	0	2	0	0	0
1639	DCTN1	dynactin 1 (p150, glued homolog, Drosophila)	2	0	0	0	0	0
2316	FLNA	filamin A, alpha (actin binding protein 280)	0	0	2	2	2	1
3189	HNRPH3	heterogeneous nuclear ribonucleoprotein H3 (2H9)	2	0	0	0	0	0
3303	HSPA1A	heat shock 70kDa protein 1A	2	2	0	0	2	0
4629	MYH11	myosin, heavy polypeptide 11, smooth muscle	0	2	2	2	2	0
5093	PCBP1	poly(rC) binding protein 1	1	0	0	0	0	1
5094	PCBP2	poly(rC) binding protein 2	2	2	0	0	0	1
5190	PEX6	peroxisomal biogenesis factor 6	2	2	0	0	0	0
5519	PPP2R1B	protein phosphatase 2 (formerly 2A), regulatory subunit A (PR 65), beta isoform	0	0	2	0	2	0
6418	SET	SET translocation (myeloid leukemia-associated)	2	0	2	2	0	0
6772	STAT1	signal transducer and activator of transcription 1, 91kDa	2	0	2	2	0	1
7170	TPM3	tropomyosin 3	2	0	0	0	2	0
8294	HIST1H4I	histone 1, H4i	1	0	0	0	0	0
10342	TFG	TRK-fused gene	1	0	0	0	0	0
11335	CBX3	chromobox homolog 3 (HP1 gamma homolog, Drosophila)	1	0	0	0	0	0
23043	TNIK	Traf2 and NCK interacting kinase	1	0	0	0	0	0
81876	RAB1B	RAB1B, member RAS oncogene family	1	0	0	0	0	0
